# Supplementary material for: Measuring factors affecting honey bee (Hymenoptera: Apidae) attraction to soybeans using bioacoustics monitoring
Source: J Insect Sci. 2024 Apr 4;24(2):20. doi: 10.1093/jisesa/ieae036 (PMC10993721; doi:10.1093/jisesa/ieae036)
Supplement: ieae036_suppl_Supplementary_Table_S1 [file ieae036_suppl_supplementary_table_s1.xlsx]

## Sheet: Sheet1
Publication	Methods Used
Abrams et al 1978	visual observation
Sheppard et al 1979	visual observation
Issa et al 1984	visual observation
Chiang & Kiang 1987	visual observation
Toledo et al 2011	visual observation
Milfont et al 2013	sweep netting
Santos et al 2013	visual observation
Tchuenguem & Dounia 2014	visual observation and targeted netting
BeaudelaineKengni et al 2015	visual observation and targeted netting
Blettler et al 2018	sweep netting
Cunningham-Minnick et al 2019	pan traps
St. Clair et al 2020	pan traps
Levenson et al 2022	visual observation and targeted netting
