# Supplementary material for: Measuring factors affecting honey bee (Hymenoptera: Apidae) attraction to soybeans using bioacoustics monitoring
Source: J Insect Sci. 2024 Apr 4;24(2):20. doi: 10.1093/jisesa/ieae036 (PMC10993721; doi:10.1093/jisesa/ieae036)
Supplement: ieae036_suppl_Supplementary_Table_S2 [file ieae036_suppl_supplementary_table_s2.xlsx]

## Sheet: Sheet1
Field	Acreage	Variety	Maturity Group	Planting Date	Surroundings
A	29 acres	Synergy 9720	2.0	May 20	corn, soybeans, forestland
B	46 acres	Synergy 9720	2.0	May 21	alfalfa, corn, soybeans, forestland, minor roads, apiary
C	80 acres	Synergy 9727	2.7	June 15	corn, wheat, soybeans, forestland, minor roads
D	25 acres	Synergy 9723	2.3	May 25	corn, wheat, soybeans, forestland, minor roads, U.S. Route 250
