# Supplementary material for: Measuring factors affecting honey bee (Hymenoptera: Apidae) attraction to soybeans using bioacoustics monitoring
Source: J Insect Sci. 2024 Apr 4;24(2):20. doi: 10.1093/jisesa/ieae036 (PMC10993721; doi:10.1093/jisesa/ieae036)
Supplement: ieae036_suppl_Supplementary_Table_S3 [file ieae036_suppl_supplementary_table_s3.xlsx]

## Sheet: Sheet1
Label	Description
bee	Wingbeats of honey bees. Other insect wingbeats were excluded.
insect	Wingbeats of all non-honey bee insects.
combine	Combines and other agricultural equipment.
goose	Canadian geese (Branta canadensis Linn.) calls.
human	Manual setup and takedown of microphones at the start and end of each recording increment.
traffic	Vehicles, excluding agricultural equipment. Ground traffic was not distinguished from air traffic.
other	All sounds not falling into one of the above categories. Includes wind, rain, and minor construction.
