# Supplementary material for: Measuring factors affecting honey bee (Hymenoptera: Apidae) attraction to soybeans using bioacoustics monitoring
Source: J Insect Sci. 2024 Apr 4;24(2):20. doi: 10.1093/jisesa/ieae036 (PMC10993721; doi:10.1093/jisesa/ieae036)
Supplement: ieae036_suppl_Supplementary_Table_S4 [file ieae036_suppl_supplementary_table_s4.xlsx]

## Sheet: Sheet1
	Sound Source
Field	bee	insect	farm machinery	goose	human	traffic	other
A	34	4	23	0	30	2354	116
B	45	13	28	0	19	2101	323
C	52	68	844	7	7	2177	202
D	112	45	109	18	13	2671	223
TOTAL	243	130	1004	25	69	9303	864
